# Supplementary material for: Higher Dose Anticoagulation Cannot Prevent Disease Progression in COVID-19 Patients: A Systematic Review and Meta-Analysis
Source: Biomedicines. 2022 Sep 5;10(9):2194. doi: 10.3390/biomedicines10092194 (PMC9496532; doi:10.3390/biomedicines10092194)
Supplement: Supplementary file 1 [file biomedicines-10-02194-s001.zip]

Archive with 1 entries (1 files):
- biomedicines-1892528-supplementary.pdf
